# Supplementary material for: Acetylation-Specific Interference by Anti-Histone H3K9ac Intrabody Results in Precise Modulation of Gene Expression
Source: Int J Mol Sci. 2022 Aug 10;23(16):8892. doi: 10.3390/ijms23168892 (PMC9408029; doi:10.3390/ijms23168892)
Supplement: Supplementary file 1 [file ijms-23-08892-s001.zip]

Archive with 3 entries (3 files):
- Dataset S1.xlsx
- Dataset S2.xlsx
- Supplemental Information.pdf
